# Supplementary material for: Assessment of the Antibiofilm Performance of Chitosan-Based Surfaces in Marine Environments
Source: Int J Mol Sci. 2022 Nov 24;23(23):14647. doi: 10.3390/ijms232314647 (PMC9741481; doi:10.3390/ijms232314647)
Supplement: Supplementary file 1 [file ijms-23-14647-s001.zip]

Archive with 1 entries (1 files):
- ijms-2012473-supplementary.pdf
